# Supplementary material for: ﻿New species, new records and common species of Pluteussect.Celluloderma from northern China
Source: MycoKeys. 2024 Apr 16;104:91–112. doi: 10.3897/mycokeys.104.117841 (PMC11040202; doi:10.3897/mycokeys.104.117841)
Supplement: XML Treatment for Pluteus brunneodiscus [file mycokeys.104.117841-treatment1.xml]

<!DOCTYPE tp:taxon-treatment
  PUBLIC "-//TaxonX//DTD Taxonomic Treatment Publishing DTD v0 20100105//EN" "tax-treatment-NSO.dtd">
<tp:taxon-treatment xmlns:tp="http://www.plazi.org/taxpub"><tp:treatment-meta><kwd-group><label>Taxon classification</label><kwd>
              <named-content content-type="kingdom">Fungi</named-content>
            </kwd><kwd>
              <named-content content-type="order">Agaricales</named-content>
            </kwd><kwd>
              <named-content content-type="family">Pluteaceae</named-content>
            </kwd></kwd-group><mixed-citation publication-type="journal"><person-group><name><surname>Qi</surname><given-names>Zheng-Xiang</given-names></name><name><surname>Qian</surname><given-names>Ke-Qing</given-names></name><name><surname>Yue</surname><given-names>Lei</given-names></name><name><surname>Wang</surname><given-names>Li-Bo</given-names></name><name><surname>Guo</surname><given-names>Di-Zhe</given-names></name><name><surname>Wu</surname><given-names>Dong-Mei</given-names></name><name><surname>Gao</surname><given-names>Neng</given-names></name><name><surname>Zhang</surname><given-names>Bo</given-names></name><name><surname>Li</surname><given-names>Yu</given-names></name></person-group><article-title>﻿New species, new records and common species of <tp:taxon-name><tp:taxon-name-part taxon-name-part-type="genus" reg="Pluteus">Pluteus</tp:taxon-name-part><tp:taxon-name-part taxon-name-part-type="infraspecific-rank">sect.</tp:taxon-name-part><tp:taxon-name-part taxon-name-part-type="section" reg="Celluloderma">Celluloderma</tp:taxon-name-part></tp:taxon-name> from northern China</article-title><source>MycoKeys</source><day>16</day><month>04</month><year>2024</year><volume>104</volume><fpage>91</fpage><lpage>112</lpage><pub-id pub-id-type="doi">10.3897/mycokeys.104.117841</pub-id></mixed-citation></tp:treatment-meta><tp:nomenclature><label>﻿</label><tp:taxon-name>
            <object-id xmlns:xlink="http://www.w3.org/1999/xlink" content-type="arpha" xlink:type="simple">B5E3E75A-A81F-51C6-8642-CDDC18D9ABE5</object-id>
            <tp:taxon-name-part taxon-name-part-type="genus" reg="Pluteus">Pluteus</tp:taxon-name-part>
            <tp:taxon-name-part taxon-name-part-type="species" reg="brunneodiscus">brunneodiscus</tp:taxon-name-part>
            <object-id xmlns:xlink="http://www.w3.org/1999/xlink" content-type="mycobank" xlink:type="simple">851479</object-id>
          </tp:taxon-name><tp:taxon-authority>Z.X. QI, B. Zhang &amp; Y. Li</tp:taxon-authority><tp:taxon-status xmlns:xlink="http://www.w3.org/1999/xlink" xlink:type="simple">sp. nov.</tp:taxon-status><xref ref-type="fig" rid="F2">Figs 2A–B</xref><xref ref-type="fig" rid="F3">, 3</xref></tp:nomenclature><tp:treatment-sec sec-type="Typification" id="SECID0EFGCI"><title>Typification.</title><p>China. Xinjiang Uygur Autonomous Region, Ili Kazakh Autonomous Prefecture, Tekes County, Aktamu Wetland, <named-content xmlns:xlink="http://www.w3.org/1999/xlink" content-type="dwc:verbatimCoordinates" xlink:type="simple"><named-content content-type="geo-json" specific-use="{&#34;type&#34;:&#34;Point&#34;,&#34;coordinates&#34;:[82.275058,43.256281]}" id="NCID0EOGCI" xlink:type="simple">43°15'22.61"N, 81°75'90.21"E</named-content></named-content>, alt. 1243 m, 6 July 2022, Z.X. Qi (<abbrev xmlns:xlink="http://www.w3.org/1999/xlink" xlink:title="Jilin Agricultural University" id="ABBRID0ETGCI" xlink:type="simple">FJAU</abbrev> 66134, holotype!).</p></tp:treatment-sec><tp:treatment-sec sec-type="Sequences holotype" id="SECID0EXGCI"><title>Sequences holotype.</title><p><abbrev xmlns:xlink="http://www.w3.org/1999/xlink" xlink:title="internal transcribed spacer" id="ABBRID0E4GCI" xlink:type="simple">ITS</abbrev>: <ext-link xmlns:xlink="http://www.w3.org/1999/xlink" ext-link-type="gen" xlink:href="PP002167" xlink:type="simple">PP002167</ext-link>, <abbrev xmlns:xlink="http://www.w3.org/1999/xlink" xlink:title="translation elongation factor 1-α" id="ABBRID0EGHCI" xlink:type="simple">TEF1-α</abbrev>: <ext-link xmlns:xlink="http://www.w3.org/1999/xlink" ext-link-type="gen" xlink:href="PP062823" xlink:type="simple">PP062823</ext-link>.</p></tp:treatment-sec><tp:treatment-sec sec-type="etymology" id="SECID0EPHCI"><title>Etymology.</title><p>“brunneo-”: brown, “-discus”: pileus disc. The species epithet “brunneodiscus” (Lat.) refers to the brown of the middle part of the pileus disc.</p></tp:treatment-sec><tp:treatment-sec sec-type="diagnosis" id="SECID0E5HCI"><title>Diagnosis.</title><p><italic><tp:taxon-name><tp:taxon-name-part taxon-name-part-type="genus" reg="Pluteus">Pluteus</tp:taxon-name-part><tp:taxon-name-part taxon-name-part-type="species" reg="brunneodiscus">brunneodiscus</tp:taxon-name-part></tp:taxon-name></italic> differs from <italic><tp:taxon-name><tp:taxon-name-part taxon-name-part-type="genus" reg="Pluteu">P.</tp:taxon-name-part><tp:taxon-name-part taxon-name-part-type="species" reg="tomentosulus">tomentosulus</tp:taxon-name-part></tp:taxon-name></italic> by its brown pileus in the middle, transitioning to white toward the margins, and the surface cracks to form irregular granules. It grows in poplar forests (<tp:taxon-name><tp:taxon-name-part taxon-name-part-type="genus" reg="Populus">Populus</tp:taxon-name-part><tp:taxon-name-part taxon-name-part-type="species" reg="alba">alba</tp:taxon-name-part><tp:taxon-name-part taxon-name-part-type="infraspecific-rank">var.</tp:taxon-name-part><tp:taxon-name-part taxon-name-part-type="variety" reg="pyramidalis">pyramidalis</tp:taxon-name-part></tp:taxon-name> Bge) with decaying wood branches or chips.</p></tp:treatment-sec><tp:treatment-sec sec-type="description" id="SECID0ELJCI"><title>Description.</title><p>Basidiomata medium to large. Pileus 39–71 mm in diam, initially compressed hemispherical, surface with dense brown irregular granules (5.0YR 5/2), dirty white (5.0YR 9/2), middle brown (5.0YR 4/4), margin entire, gradually spreading at maturity, pileus middle dark brown (5.0YR 3/6), margin irregularly dehiscent at maturity or after hygrophanous. Context whitish (5.0YR 9/2), odorless, 3–6 mm thick. Lamellae initially dirty white (5.0YR 9/2), becoming flesh-brown to earth-brown at maturity (5.0YR 8/4- 5.0YR 6/4), free, dense, thick, unequal, slightly ventricose, 6–7 mm wide. Stipe 37–55 mm long, 8–11 mm wide, dirty white (5.0YR 9/2), cylindrical, slightly thicker at the base, fibrous, with white longitudinal stripes on the surface. Odorless. Spore prints pink.</p><p>Basidiospores [120, 12, 3] (–6.5) 7.0–7.5 (–8.0) × 5.0–6.0 (–6.5) µm, avL × avW = 7.0 × 6.0 µm, Q = 1.16–1.30–1.45 µm, avQ = 1.16 µm, globose, subglobose, slightly pink, smooth, thin-walled, non-dextrinoid, partially containing one droplet or irregular inclusions. Basidia 25–32 × 7–11 μm, fusiform to clavate, thin-walled, 4–sterigmate, and hyaline in <abbrev xmlns:xlink="http://www.w3.org/1999/xlink" xlink:title="potassium hydroxide" id="ABBRID0ESJCI" xlink:type="simple">KOH</abbrev>. Pleurocystidia abundant, scattered, 55–102 × 22–36 μm, vesicular to narrowly vesicular, or clavate, thin-walled, smooth, and hyaline in <abbrev xmlns:xlink="http://www.w3.org/1999/xlink" xlink:title="potassium hydroxide" id="ABBRID0EWJCI" xlink:type="simple">KOH</abbrev>. Cheilocystidia abundant, clustered, 41–79 × 18–29 μm, subfusiform to fusiform, or ventrally bulbous, apically broadly digitate 15–23 μm long, thin-walled, hyaline. Lamellar trama divergent. Pileipellis a cutis to trichodermium, hyphae 4–10 µm diam, cylindrical, hyaline, non-gelatinous; terminal cells inflated, 62–91 × 22–31 μm, obtusely rounded or pointed apically, thin-walled, with brown cytoplasmic pigments. Stipitipellis a cutis, hyphae 5–9 µm diam, cylindrical, hyaline, non-incrusted, non-gelatinous, thin-walled. Caulocystidia absent. Clamp connections absent in all tissues.</p><fig id="F2" position="float" orientation="portrait"><object-id xmlns:xlink="http://www.w3.org/1999/xlink" content-type="doi" xlink:type="simple">10.3897/mycokeys.104.117841.figure2</object-id><object-id xmlns:xlink="http://www.w3.org/1999/xlink" content-type="arpha" xlink:type="simple">DEEC1D9B-3AC0-5F16-8E8B-48A5E0372095</object-id><label>Figure 2.</label><caption><p>Basidiomata features <bold>A–B</bold><italic><tp:taxon-name><tp:taxon-name-part taxon-name-part-type="genus" reg="Pluteus">Pluteus</tp:taxon-name-part><tp:taxon-name-part taxon-name-part-type="species" reg="brunneodiscus">brunneodiscus</tp:taxon-name-part></tp:taxon-name></italic><bold>C–D</bold><italic><tp:taxon-name><tp:taxon-name-part taxon-name-part-type="genus" reg="Pluteus">P.</tp:taxon-name-part><tp:taxon-name-part taxon-name-part-type="species" reg="cystidiosus">cystidiosus</tp:taxon-name-part></tp:taxon-name></italic><bold>E–F</bold><italic><tp:taxon-name><tp:taxon-name-part taxon-name-part-type="genus" reg="Pluteus">P.</tp:taxon-name-part><tp:taxon-name-part taxon-name-part-type="species" reg="chrysophlebius">chrysophlebius</tp:taxon-name-part></tp:taxon-name></italic><bold>G–I</bold><italic><tp:taxon-name><tp:taxon-name-part taxon-name-part-type="genus" reg="Pluteus">P.</tp:taxon-name-part><tp:taxon-name-part taxon-name-part-type="species" reg="romellii">romellii</tp:taxon-name-part></tp:taxon-name></italic>. Photos by Zheng-xiang Qi (<bold>A–B, G–I</bold>). Photos by Di-zhe Guo (<bold>C–F</bold>). Scale bars: 1 cm.</p></caption><graphic xmlns:xlink="http://www.w3.org/1999/xlink" xlink:href="mycokeys-104-091-g002.jpg" position="float" orientation="portrait" xlink:type="simple" id="oo_1025856.jpg"><uri content-type="original_file" xlink:type="simple">https://binary.pensoft.net/fig/1025856</uri></graphic></fig></tp:treatment-sec><tp:treatment-sec sec-type="ecology" id="SECID0E6LCI"><title>Ecology and distribution.</title><p>Solitary to scattered on the ground in the broad-leaved forests (<tp:taxon-name><tp:taxon-name-part taxon-name-part-type="genus" reg="Populus">Populus</tp:taxon-name-part><tp:taxon-name-part taxon-name-part-type="species" reg="alba">alba</tp:taxon-name-part><tp:taxon-name-part taxon-name-part-type="infraspecific-rank">var.</tp:taxon-name-part><tp:taxon-name-part taxon-name-part-type="variety" reg="pyramidalis">pyramidalis</tp:taxon-name-part></tp:taxon-name> Bge) with decaying wood branches or wood chips. Known from Xinjiang Uygur Autonomous Region of China.</p></tp:treatment-sec><tp:treatment-sec sec-type="material" id="SECID0EWMCI"><title>Additional specimens examined.</title><p>China. Xinjiang Uygur Autonomous Region, Ili Kazakh Autonomous Prefecture, Tekes County, Aktamu Wetland, <named-content xmlns:xlink="http://www.w3.org/1999/xlink" content-type="dwc:verbatimCoordinates" xlink:type="simple"><named-content content-type="geo-json" specific-use="{&#34;type&#34;:&#34;Point&#34;,&#34;coordinates&#34;:[82.275058,43.256281]}" id="NCID0E6MCI" xlink:type="simple">43°15'22.61"N, 81°75'90.21"E</named-content></named-content>, alt. 1243 m, 6 July 2022, Z.X. Qi, D.M. Wu, N. Gao and B.K. Cui, <abbrev xmlns:xlink="http://www.w3.org/1999/xlink" xlink:title="Jilin Agricultural University" id="ABBRID0EENCI" xlink:type="simple">FJAU</abbrev> 66132 (<abbrev xmlns:xlink="http://www.w3.org/1999/xlink" xlink:title="internal transcribed spacer" id="ABBRID0EINCI" xlink:type="simple">ITS</abbrev>: <ext-link xmlns:xlink="http://www.w3.org/1999/xlink" ext-link-type="gen" xlink:href="PP002168" xlink:type="simple">PP002168</ext-link>, <abbrev xmlns:xlink="http://www.w3.org/1999/xlink" xlink:title="translation elongation factor 1-α" id="ABBRID0ERNCI" xlink:type="simple">TEF1-α</abbrev>: <ext-link xmlns:xlink="http://www.w3.org/1999/xlink" ext-link-type="gen" xlink:href="PP062821" xlink:type="simple">PP062821</ext-link>). China. Xinjiang Uygur Autonomous Region, Ili Kazakh Autonomous Prefecture, Tekes County, Aktamu Wetland, <named-content xmlns:xlink="http://www.w3.org/1999/xlink" content-type="dwc:verbatimCoordinates" xlink:type="simple"><named-content content-type="geo-json" specific-use="{&#34;type&#34;:&#34;Point&#34;,&#34;coordinates&#34;:[82.275058,43.256281]}" id="NCID0E4NCI" xlink:type="simple">43°15'22.61"N, 81°75'90.21"E</named-content></named-content>, alt. 1243 m, 6 July 2022, Z.X. Qi, <abbrev xmlns:xlink="http://www.w3.org/1999/xlink" xlink:title="Jilin Agricultural University" id="ABBRID0ECOCI" xlink:type="simple">FJAU</abbrev> 66133 (<abbrev xmlns:xlink="http://www.w3.org/1999/xlink" xlink:title="internal transcribed spacer" id="ABBRID0EGOCI" xlink:type="simple">ITS</abbrev>: <ext-link xmlns:xlink="http://www.w3.org/1999/xlink" ext-link-type="gen" xlink:href="PP002169" xlink:type="simple">PP002169</ext-link>, <abbrev xmlns:xlink="http://www.w3.org/1999/xlink" xlink:title="translation elongation factor 1-α" id="ABBRID0EPOCI" xlink:type="simple">TEF1-α</abbrev>: <ext-link xmlns:xlink="http://www.w3.org/1999/xlink" ext-link-type="gen" xlink:href="PP062822" xlink:type="simple">PP062822</ext-link>).</p></tp:treatment-sec><tp:treatment-sec sec-type="notes" id="SECID0EYOCI"><title>Notes.</title><p>Morphologically, <italic><tp:taxon-name><tp:taxon-name-part taxon-name-part-type="genus" reg="Pluteus">Pluteus</tp:taxon-name-part><tp:taxon-name-part taxon-name-part-type="species" reg="brunneodiscus">brunneodiscus</tp:taxon-name-part></tp:taxon-name></italic> is very similar to <italic><tp:taxon-name><tp:taxon-name-part taxon-name-part-type="genus" reg="Pluteu">P.</tp:taxon-name-part><tp:taxon-name-part taxon-name-part-type="species" reg="tomentosulus">tomentosulus</tp:taxon-name-part></tp:taxon-name></italic> in having a white pileus. The difference lies in the surface texture, as <italic><tp:taxon-name><tp:taxon-name-part taxon-name-part-type="genus" reg="Pluteu">P.</tp:taxon-name-part><tp:taxon-name-part taxon-name-part-type="species" reg="tomentosulus">tomentosulus</tp:taxon-name-part></tp:taxon-name></italic> has a very finely granular-tomentose surface that becomes bald at maturity, while <italic><tp:taxon-name><tp:taxon-name-part taxon-name-part-type="genus" reg="Pluteus">P.</tp:taxon-name-part><tp:taxon-name-part taxon-name-part-type="species" reg="brunneodiscus">brunneodiscus</tp:taxon-name-part></tp:taxon-name></italic> features a brown center of the pileus, transitioning to white toward the margins, with the surface cracking to form irregular granules (<xref ref-type="bibr" rid="B35">Vellinga and Schreurs 1985</xref>; <xref ref-type="bibr" rid="B23">Orton 1986</xref>; <xref ref-type="bibr" rid="B34">Vellinga 1990</xref>; <xref ref-type="bibr" rid="B2">Desjardin and Perry 2018</xref>).</p><p>In phylogenetic analyses, <italic><tp:taxon-name><tp:taxon-name-part taxon-name-part-type="genus" reg="Pluteus">P.</tp:taxon-name-part><tp:taxon-name-part taxon-name-part-type="species" reg="brunneodiscus">brunneodiscus</tp:taxon-name-part></tp:taxon-name></italic> clusters in the <tp:taxon-name><tp:taxon-name-part taxon-name-part-type="genus" reg="Pluteus"/><tp:taxon-name-part taxon-name-part-type="species" reg="ephebeus">ephebeus</tp:taxon-name-part></tp:taxon-name> clade as a sister species to <tp:taxon-name><tp:taxon-name-part taxon-name-part-type="genus" reg="Pluteu">P.</tp:taxon-name-part><tp:taxon-name-part taxon-name-part-type="uncertainty-rank">aff.</tp:taxon-name-part><tp:taxon-name-part taxon-name-part-type="species" reg="ephebeus">ephebeus</tp:taxon-name-part></tp:taxon-name>, and has a support ratio of 1/100. However, the pileus of <tp:taxon-name><tp:taxon-name-part taxon-name-part-type="genus" reg="Pluteu">P.</tp:taxon-name-part><tp:taxon-name-part taxon-name-part-type="uncertainty-rank">aff.</tp:taxon-name-part><tp:taxon-name-part taxon-name-part-type="species" reg="ephebeus">ephebeus</tp:taxon-name-part></tp:taxon-name> are sooty, shield-shaped fruiting bodies with pubescent or downy surfaces. They grow on rotting wood or stumps and are widely distributed in Britain and Ireland (<xref ref-type="bibr" rid="B23">Orton 1986</xref>; <xref ref-type="bibr" rid="B9">Justo et al. 2011a</xref>; <xref ref-type="bibr" rid="B18">Menolli et al. 2015</xref>). These characteristics distinguish <italic><tp:taxon-name><tp:taxon-name-part taxon-name-part-type="genus" reg="Pluteus">P.</tp:taxon-name-part><tp:taxon-name-part taxon-name-part-type="species" reg="brunneodiscus">brunneodiscus</tp:taxon-name-part></tp:taxon-name></italic> from <tp:taxon-name><tp:taxon-name-part taxon-name-part-type="genus" reg="Pluteu">P.</tp:taxon-name-part><tp:taxon-name-part taxon-name-part-type="uncertainty-rank">aff.</tp:taxon-name-part><tp:taxon-name-part taxon-name-part-type="species" reg="ephebeus">ephebeus</tp:taxon-name-part></tp:taxon-name>.</p><fig id="F3" position="float" orientation="portrait"><object-id xmlns:xlink="http://www.w3.org/1999/xlink" content-type="doi" xlink:type="simple">10.3897/mycokeys.104.117841.figure3</object-id><object-id xmlns:xlink="http://www.w3.org/1999/xlink" content-type="arpha" xlink:type="simple">F0D0D7C1-66CA-53C9-A8EE-92009666F10E</object-id><label>Figure 3.</label><caption><p><bold>A</bold> Macroscopic characteristics of <italic><tp:taxon-name><tp:taxon-name-part taxon-name-part-type="genus" reg="Pluteus">Pluteus</tp:taxon-name-part><tp:taxon-name-part taxon-name-part-type="species" reg="brunneodiscus">brunneodiscus</tp:taxon-name-part></tp:taxon-name></italic><bold>B</bold> basidiospores <bold>C</bold> pleurocystidia <bold>D</bold> basidia <bold>E</bold> pileipellis terminal cells <bold>F</bold> cheilocystidia. Scale bars: 1 cm (<bold>A</bold>); 10 µm (<bold>B–F</bold>).</p></caption><graphic xmlns:xlink="http://www.w3.org/1999/xlink" xlink:href="mycokeys-104-091-g003.jpg" position="float" orientation="portrait" xlink:type="simple" id="oo_1025857.jpg"><uri content-type="original_file" xlink:type="simple">https://binary.pensoft.net/fig/1025857</uri></graphic></fig></tp:treatment-sec><ref-list><ref id="B35"><mixed-citation xmlns:xlink="http://www.w3.org/1999/xlink" xlink:type="simple"><person-group><name name-style="western"><surname>Vellinga</surname><given-names>EC</given-names></name><name name-style="western"><surname>Schreurs</surname><given-names>J</given-names></name></person-group> (<year>1985</year>) <article-title>Notulae ad floram Agaricinam Neerlandicam VIII. <italic><tp:taxon-name><tp:taxon-name-part taxon-name-part-type="genus">Pluteus</tp:taxon-name-part></tp:taxon-name></italic> Fr. In Western Europe.</article-title><source>Persoonia</source><volume>12</volume>(<issue>4</issue>): <fpage>337</fpage>–<lpage>373</lpage>.</mixed-citation></ref><ref id="B23"><mixed-citation xmlns:xlink="http://www.w3.org/1999/xlink" xlink:type="simple"><person-group><name name-style="western"><surname>Orton</surname><given-names>PD</given-names></name></person-group> (<year>1986</year>) British Fungus Flora. Agarics and Boleti 4: <tp:taxon-name><tp:taxon-name-part taxon-name-part-type="family">Pluteaceae</tp:taxon-name-part></tp:taxon-name>: <italic><tp:taxon-name><tp:taxon-name-part taxon-name-part-type="genus">Pluteus</tp:taxon-name-part></tp:taxon-name></italic> and <italic><tp:taxon-name><tp:taxon-name-part taxon-name-part-type="genus">Volvariella</tp:taxon-name-part></tp:taxon-name></italic>. Royal Botanic Garden. Edinburgh, 99 pp.</mixed-citation></ref><ref id="B34"><mixed-citation xmlns:xlink="http://www.w3.org/1999/xlink" xlink:type="simple"><person-group><name name-style="western"><surname>Vellinga</surname><given-names>EC</given-names></name></person-group> (<year>1990</year>) <article-title><italic><tp:taxon-name><tp:taxon-name-part taxon-name-part-type="genus">Pluteus</tp:taxon-name-part></tp:taxon-name></italic> Fr.</article-title> In: <person-group><name name-style="western"><surname>Bas</surname><given-names>C</given-names></name><name name-style="western"><surname>Kuyper</surname><given-names>TW</given-names></name><name name-style="western"><surname>Noordeloos</surname><given-names>ME</given-names></name><name name-style="western"><surname>Vellinga</surname><given-names>EC</given-names></name></person-group> (<role>Eds</role>) <issue-title>Flora Agaricina Neerlandica 2.</issue-title><source>Rotterdam, AA Balkema</source>, <fpage>31</fpage>–<lpage>55</lpage>.</mixed-citation></ref><ref id="B2"><mixed-citation xmlns:xlink="http://www.w3.org/1999/xlink" xlink:type="simple"><person-group><name name-style="western"><surname>Desjardin</surname><given-names>DE</given-names></name><name name-style="western"><surname>Perry</surname><given-names>BA</given-names></name></person-group> (<year>2018</year>) <article-title>The genus <italic><tp:taxon-name><tp:taxon-name-part taxon-name-part-type="genus">Pluteus</tp:taxon-name-part></tp:taxon-name></italic> (<tp:taxon-name><tp:taxon-name-part taxon-name-part-type="phylum">Basidiomycota</tp:taxon-name-part></tp:taxon-name>, <tp:taxon-name><tp:taxon-name-part taxon-name-part-type="order">Agaricales</tp:taxon-name-part></tp:taxon-name>, <tp:taxon-name><tp:taxon-name-part taxon-name-part-type="family">Pluteaceae</tp:taxon-name-part></tp:taxon-name>) from Republic of São Tomé and Príncipe, West Africa.</article-title><source>Mycosphere</source><volume>9</volume>: <fpage>598</fpage>–<lpage>617</lpage>. <ext-link xlink:href="10.5943/mycosphere/9/3/10" ext-link-type="doi" xlink:type="simple">https://doi.org/10.5943/mycosphere/9/3/10</ext-link></mixed-citation></ref><ref id="B9"><mixed-citation xmlns:xlink="http://www.w3.org/1999/xlink" xlink:type="simple"><person-group><name name-style="western"><surname>Justo</surname><given-names>A</given-names></name><name name-style="western"><surname>Minnis</surname><given-names>AM</given-names></name><name name-style="western"><surname>Ghignone</surname><given-names>S</given-names></name><name name-style="western"><surname>Menolli Jr</surname><given-names>N</given-names></name><name name-style="western"><surname>Capelari</surname><given-names>M</given-names></name><name name-style="western"><surname>Rodríguez</surname><given-names>O</given-names></name><name name-style="western"><surname>Malysheva</surname><given-names>E</given-names></name><name name-style="western"><surname>Contu</surname><given-names>M</given-names></name><name name-style="western"><surname>Vizzini</surname><given-names>A</given-names></name></person-group> (<year>2011a</year>) <article-title>Species recognition in <italic><tp:taxon-name><tp:taxon-name-part taxon-name-part-type="genus">Pluteus</tp:taxon-name-part></tp:taxon-name></italic> and <italic><tp:taxon-name><tp:taxon-name-part taxon-name-part-type="genus">Volvopluteus</tp:taxon-name-part></tp:taxon-name></italic> (<tp:taxon-name><tp:taxon-name-part taxon-name-part-type="family">Pluteaceae</tp:taxon-name-part></tp:taxon-name>, <tp:taxon-name><tp:taxon-name-part taxon-name-part-type="order">Agaricales</tp:taxon-name-part></tp:taxon-name>): Morphology, geography and phylogeny.</article-title><source>Mycological Progress</source><volume>10</volume>(<issue>4</issue>): <fpage>453</fpage>–<lpage>479</lpage>. <ext-link xlink:href="10.1007/s11557-010-0716-z" ext-link-type="doi" xlink:type="simple">https://doi.org/10.1007/s11557-010-0716-z</ext-link></mixed-citation></ref><ref id="B18"><mixed-citation xmlns:xlink="http://www.w3.org/1999/xlink" xlink:type="simple"><person-group><name name-style="western"><surname>Menolli</surname><given-names>JN</given-names></name><name name-style="western"><surname>Justo</surname><given-names>A</given-names></name><name name-style="western"><surname>Capelari</surname><given-names>M</given-names></name></person-group> (<year>2015</year>) <article-title>Phylogeny of <tp:taxon-name><tp:taxon-name-part taxon-name-part-type="genus">Pluteus</tp:taxon-name-part><tp:taxon-name-part taxon-name-part-type="infraspecific-rank">section</tp:taxon-name-part><tp:taxon-name-part taxon-name-part-type="section">Celluloderma</tp:taxon-name-part></tp:taxon-name> including eight new species from Brazil.</article-title><source>Mycologia</source><volume>107</volume>(<issue>6</issue>): <fpage>1205</fpage>–<lpage>1220</lpage>. <ext-link xlink:href="10.3852/14-312" ext-link-type="doi" xlink:type="simple">https://doi.org/10.3852/14-312</ext-link></mixed-citation></ref></ref-list></tp:taxon-treatment>
