# Supplementary material for: ﻿New species, new records and common species of Pluteussect.Celluloderma from northern China
Source: MycoKeys. 2024 Apr 16;104:91–112. doi: 10.3897/mycokeys.104.117841 (PMC11040202; doi:10.3897/mycokeys.104.117841)
Supplement: XML Treatment for Pluteus cystidiosus [file mycokeys.104.117841-treatment2.xml]

<!DOCTYPE tp:taxon-treatment
  PUBLIC "-//TaxonX//DTD Taxonomic Treatment Publishing DTD v0 20100105//EN" "tax-treatment-NSO.dtd">
<tp:taxon-treatment xmlns:tp="http://www.plazi.org/taxpub"><tp:treatment-meta><kwd-group><label>Taxon classification</label><kwd>
              <named-content content-type="kingdom">Fungi</named-content>
            </kwd><kwd>
              <named-content content-type="order">Agaricales</named-content>
            </kwd><kwd>
              <named-content content-type="family">Pluteaceae</named-content>
            </kwd></kwd-group><mixed-citation publication-type="journal"><person-group><name><surname>Qi</surname><given-names>Zheng-Xiang</given-names></name><name><surname>Qian</surname><given-names>Ke-Qing</given-names></name><name><surname>Yue</surname><given-names>Lei</given-names></name><name><surname>Wang</surname><given-names>Li-Bo</given-names></name><name><surname>Guo</surname><given-names>Di-Zhe</given-names></name><name><surname>Wu</surname><given-names>Dong-Mei</given-names></name><name><surname>Gao</surname><given-names>Neng</given-names></name><name><surname>Zhang</surname><given-names>Bo</given-names></name><name><surname>Li</surname><given-names>Yu</given-names></name></person-group><article-title>﻿New species, new records and common species of <tp:taxon-name><tp:taxon-name-part taxon-name-part-type="genus" reg="Pluteus">Pluteus</tp:taxon-name-part><tp:taxon-name-part taxon-name-part-type="infraspecific-rank">sect.</tp:taxon-name-part><tp:taxon-name-part taxon-name-part-type="section" reg="Celluloderma">Celluloderma</tp:taxon-name-part></tp:taxon-name> from northern China</article-title><source>MycoKeys</source><day>16</day><month>04</month><year>2024</year><volume>104</volume><fpage>91</fpage><lpage>112</lpage><pub-id pub-id-type="doi">10.3897/mycokeys.104.117841</pub-id></mixed-citation></tp:treatment-meta><tp:nomenclature><label>﻿</label><tp:taxon-name>
            <object-id xmlns:xlink="http://www.w3.org/1999/xlink" content-type="arpha" xlink:type="simple">52AA96E6-A260-50AB-BA5F-B372295DC1A7</object-id>
            <tp:taxon-name-part taxon-name-part-type="genus" reg="Pluteus">Pluteus</tp:taxon-name-part>
            <tp:taxon-name-part taxon-name-part-type="species" reg="cystidiosus">cystidiosus</tp:taxon-name-part>
          </tp:taxon-name><tp:taxon-authority>(Minnis and Sundb.) Justo, Malysheva &amp; Lebeuf, in Ševčíková et al., Journal of Fungi 9(9, no. 898): 34 (2023)</tp:taxon-authority><xref ref-type="fig" rid="F2">Figs 2C–D</xref><xref ref-type="fig" rid="F4">, 4</xref><tp:nomenclature-citation-list><tp:nomenclature-citation><tp:taxon-name>
                <tp:taxon-name-part taxon-name-part-type="genus" reg="Pluteus">Pluteus</tp:taxon-name-part>
                <tp:taxon-name-part taxon-name-part-type="species" reg="seticeps">seticeps</tp:taxon-name-part>
                <tp:taxon-name-part taxon-name-part-type="infraspecific-rank">var.</tp:taxon-name-part>
                <tp:taxon-name-part taxon-name-part-type="variety" reg="cystidiosus">cystidiosus</tp:taxon-name-part>
              </tp:taxon-name><comment>Minnis and Sundberg N. Amer. Fung. 5(1): 13 (2010). Syn.</comment></tp:nomenclature-citation></tp:nomenclature-citation-list></tp:nomenclature><tp:treatment-sec sec-type="description" id="SECID0E4WCI"><title>Description.</title><p>Basidiomata medium to large. Pileus 25–41 mm in diam, compressed hemispherical, surface spreading when young, surface with longitudinal vein-like folds from middle to margin when mature, margin mostly transverse folds, light brown to dark brown (5.0YR 5/6-5.0YR 4/12), margin entire. Context dirty white (2.5YR 9/4), odorless, 5–8 mm thick. Lamellae dirty white (2.5YR 9/4), free, dense, thick, unequal, ventricose, 15–18 mm wide. Stipe 30–41 mm long, 12–17 mm wide, cylindrical, slightly thicker at the base, hollow, fibrous, with brown serpentine or crumbly scales on the surface (2.5YR 9/2). Odorless. Spore prints pink.</p><p>Basidiospores [200, 10, 2] (–5.0) 5.5–6.0 (–6.5) × (–4.5) 5.0–5.5 μm, avL × avW = 6.0 × 5.0 µm, Q = 1.10–1.20–1.30 μm, avQ = 1.20 μm, spherical, subglobose, slightly pink, smooth, thin-walled, non-dextrinoid, partially containing one droplet or irregular inclusions. Basidia 23–31 × 7–10 μm, clavate, thin-walled, 4-sterigmate, and hyaline in <abbrev xmlns:xlink="http://www.w3.org/1999/xlink" xlink:title="potassium hydroxide" id="ABBRID0EEXCI" xlink:type="simple">KOH</abbrev>. Pleurocystidia abundant, scattered, 55–102 × 22–36 μm, rod-shaped or subpyriform, vesicular, thin-walled, smooth, and hyaline in <abbrev xmlns:xlink="http://www.w3.org/1999/xlink" xlink:title="potassium hydroxide" id="ABBRID0EIXCI" xlink:type="simple">KOH</abbrev>. Cheilocystidia abundant, clustered, 37–60 × 15–22 μm, clavate, fusiform or vesicular, thin-walled. Lamellar trama divergent. Pileipellis a hymeniderm or epithelioid hymeniderm, made up of two types of elements; spheropedunculate or pyriform, 27–55 × 24–34 μm; broadly fusiform, inﬂated-fusiform, lanceolate, narrowly utriform, often mucronate, 56–105 × 11–23 μm; all elements with brown intracellular pigment, often aggregated in spots, slightly thick-walled. Stipitipellis a cutis of cylindrical, hyphae 8–11 μm wide, with pale brown pigment. Caulocystidia common, often in clusters, 36–112 × 9–20 μm, cylindrical, narrowly clavate, narrowly fusiform, spheropedunculate, with brown or yellow-brown pigment. Clamp connections absent in all studied tissues.</p></tp:treatment-sec><tp:treatment-sec sec-type="ecology" id="SECID0EMXCI"><title>Ecology.</title><p>Scattered on decaying wood in mixed coniferous forests (<italic><tp:taxon-name><tp:taxon-name-part taxon-name-part-type="genus" reg="Pinus">Pinus</tp:taxon-name-part><tp:taxon-name-part taxon-name-part-type="species" reg="koraiensis">koraiensis</tp:taxon-name-part></tp:taxon-name></italic> Siebold and Zucc).</p></tp:treatment-sec><tp:treatment-sec sec-type="distribution" id="SECID0E4XCI"><title>Distribution.</title><p>Canada, the USA, Japan, Russian Far East.</p></tp:treatment-sec><tp:treatment-sec sec-type="material" id="SECID0ECYCI"><title>Additional specimens examined.</title><p>China. Heilongjiang Province, Liangshui National Nature Reserve. <named-content xmlns:xlink="http://www.w3.org/1999/xlink" content-type="dwc:verbatimCoordinates" xlink:type="simple"><named-content content-type="geo-json" specific-use="{&#34;type&#34;:&#34;Point&#34;,&#34;coordinates&#34;:[128.808086,47.189511]}" id="NCID0ELYCI" xlink:type="simple">47°11'22.24"N, 128°47'89.11"E</named-content></named-content>, 23 June 2019, D.Z. Guo, <abbrev xmlns:xlink="http://www.w3.org/1999/xlink" xlink:title="Jilin Agricultural University" id="ABBRID0EQYCI" xlink:type="simple">FJAU</abbrev> 66556 (<abbrev xmlns:xlink="http://www.w3.org/1999/xlink" xlink:title="internal transcribed spacer" id="ABBRID0EUYCI" xlink:type="simple">ITS</abbrev>: <ext-link xmlns:xlink="http://www.w3.org/1999/xlink" ext-link-type="gen" xlink:href="OR994068" xlink:type="simple">OR994068</ext-link>, <abbrev xmlns:xlink="http://www.w3.org/1999/xlink" xlink:title="translation elongation factor 1-α" id="ABBRID0E4YCI" xlink:type="simple">TEF1-α</abbrev>: <ext-link xmlns:xlink="http://www.w3.org/1999/xlink" ext-link-type="gen" xlink:href="PP062825" xlink:type="simple">PP062825</ext-link>). China. Heilongjiang Province, Liangshui National Nature Reserve. <named-content xmlns:xlink="http://www.w3.org/1999/xlink" content-type="dwc:verbatimCoordinates" xlink:type="simple"><named-content content-type="geo-json" specific-use="{&#34;type&#34;:&#34;Point&#34;,&#34;coordinates&#34;:[128.808086,47.189511]}" id="NCID0EJZCI" xlink:type="simple">47°11'22.24"N, 128°47'89.11"E</named-content></named-content>, 28 June 2019, D.Z. Guo, <abbrev xmlns:xlink="http://www.w3.org/1999/xlink" xlink:title="Jilin Agricultural University" id="ABBRID0EOZCI" xlink:type="simple">FJAU</abbrev> 66557 (<abbrev xmlns:xlink="http://www.w3.org/1999/xlink" xlink:title="internal transcribed spacer" id="ABBRID0ESZCI" xlink:type="simple">ITS</abbrev>: <ext-link xmlns:xlink="http://www.w3.org/1999/xlink" ext-link-type="gen" xlink:href="PP002166" xlink:type="simple">PP002166</ext-link>, <abbrev xmlns:xlink="http://www.w3.org/1999/xlink" xlink:title="translation elongation factor 1-α" id="ABBRID0E2ZCI" xlink:type="simple">TEF1-α</abbrev>: <ext-link xmlns:xlink="http://www.w3.org/1999/xlink" ext-link-type="gen" xlink:href="PP062826" xlink:type="simple">PP062826</ext-link>).</p><p><bold>Note.</bold><xref ref-type="bibr" rid="B29">Ševcíková et al. (2023)</xref> elevated <tp:taxon-name><tp:taxon-name-part taxon-name-part-type="genus" reg="Pluteus">Pluteus</tp:taxon-name-part><tp:taxon-name-part taxon-name-part-type="species" reg="seticeps">seticeps</tp:taxon-name-part><tp:taxon-name-part taxon-name-part-type="infraspecific-rank">var.</tp:taxon-name-part><tp:taxon-name-part taxon-name-part-type="variety" reg="cystidiosus">cystidiosus</tp:taxon-name-part></tp:taxon-name> to <italic><tp:taxon-name><tp:taxon-name-part taxon-name-part-type="genus" reg="Pluteus">P.</tp:taxon-name-part><tp:taxon-name-part taxon-name-part-type="species" reg="cystidiosus">cystidiosus</tp:taxon-name-part></tp:taxon-name></italic> based on specimens from the USA, Canada, Japan, and Russia. The present study reports <italic><tp:taxon-name><tp:taxon-name-part taxon-name-part-type="genus" reg="Pluteus">P.</tp:taxon-name-part><tp:taxon-name-part taxon-name-part-type="species" reg="cystidiosus">cystidiosus</tp:taxon-name-part></tp:taxon-name></italic> as a new record in China. There was almost complete overlap in morphological variation between those reported in the present study and the holotype specimen. Both grow in temperate/cold-temperate forests. However, the basidiospores of the species in the present study were slightly larger, measuring (–5.0) 5.5–6.0 (–6.5) × (–4.5) 5.0–5.5 µm, while those of the holotype specimen were smaller, measuring 4.5–5.5 (–6.2) × 3.5–5.0 µm.</p><fig id="F4" position="float" orientation="portrait"><object-id xmlns:xlink="http://www.w3.org/1999/xlink" content-type="doi" xlink:type="simple">10.3897/mycokeys.104.117841.figure4</object-id><object-id xmlns:xlink="http://www.w3.org/1999/xlink" content-type="arpha" xlink:type="simple">1FB32FE3-22EA-5DD2-8185-B6CFBBFDD0AF</object-id><label>Figure 4.</label><caption><p><bold>A</bold> Macroscopic characteristics of <italic><tp:taxon-name><tp:taxon-name-part taxon-name-part-type="genus" reg="Pluteus">Pluteus</tp:taxon-name-part><tp:taxon-name-part taxon-name-part-type="species" reg="cystidiosus">cystidiosus</tp:taxon-name-part></tp:taxon-name></italic><bold>B</bold> caulocystidia <bold>C</bold> basidiospores <bold>D</bold> pleurocystidia <bold>E</bold> cheilocystidia <bold>F</bold> basidia <bold>G</bold> pileipellis. Scale bars: 1 cm (<bold>A</bold>); 10 µm (<bold>B–G</bold>).</p></caption><graphic xmlns:xlink="http://www.w3.org/1999/xlink" xlink:href="mycokeys-104-091-g004.jpg" position="float" orientation="portrait" xlink:type="simple" id="oo_1025858.jpg"><uri content-type="original_file" xlink:type="simple">https://binary.pensoft.net/fig/1025858</uri></graphic></fig><p>The phylogenetic tree also supports the results of our morphological study, showing that our specimens are clustered in the same branch as those from the USA and Russia, with a support ratio of 1/100.</p></tp:treatment-sec><tp:treatment-sec><!--Section generated to contain objects referenced in tp:taxon-treatment.--><fig id="F2" position="float" orientation="portrait"><object-id xmlns:xlink="http://www.w3.org/1999/xlink" content-type="doi" xlink:type="simple">10.3897/mycokeys.104.117841.figure2</object-id><object-id xmlns:xlink="http://www.w3.org/1999/xlink" content-type="arpha" xlink:type="simple">DEEC1D9B-3AC0-5F16-8E8B-48A5E0372095</object-id><label>Figure 2.</label><caption><p>Basidiomata features <bold>A–B</bold><italic><tp:taxon-name><tp:taxon-name-part taxon-name-part-type="genus" reg="Pluteus">Pluteus</tp:taxon-name-part><tp:taxon-name-part taxon-name-part-type="species" reg="brunneodiscus">brunneodiscus</tp:taxon-name-part></tp:taxon-name></italic><bold>C–D</bold><italic><tp:taxon-name><tp:taxon-name-part taxon-name-part-type="genus" reg="Pluteus">P.</tp:taxon-name-part><tp:taxon-name-part taxon-name-part-type="species" reg="cystidiosus">cystidiosus</tp:taxon-name-part></tp:taxon-name></italic><bold>E–F</bold><italic><tp:taxon-name><tp:taxon-name-part taxon-name-part-type="genus" reg="Pluteus">P.</tp:taxon-name-part><tp:taxon-name-part taxon-name-part-type="species" reg="chrysophlebius">chrysophlebius</tp:taxon-name-part></tp:taxon-name></italic><bold>G–I</bold><italic><tp:taxon-name><tp:taxon-name-part taxon-name-part-type="genus" reg="Pluteus">P.</tp:taxon-name-part><tp:taxon-name-part taxon-name-part-type="species" reg="romellii">romellii</tp:taxon-name-part></tp:taxon-name></italic>. Photos by Zheng-xiang Qi (<bold>A–B, G–I</bold>). Photos by Di-zhe Guo (<bold>C–F</bold>). Scale bars: 1 cm.</p></caption><graphic xmlns:xlink="http://www.w3.org/1999/xlink" xlink:href="mycokeys-104-091-g002.jpg" position="float" orientation="portrait" xlink:type="simple" id="oo_1025856.jpg"><uri content-type="original_file" xlink:type="simple">https://binary.pensoft.net/fig/1025856</uri></graphic></fig></tp:treatment-sec><ref-list><ref id="B29"><mixed-citation xmlns:xlink="http://www.w3.org/1999/xlink" xlink:type="simple"><person-group><name name-style="western"><surname>Ševcíková</surname><given-names>H</given-names></name><name name-style="western"><surname>Malysheva</surname><given-names>EF</given-names></name><name name-style="western"><surname>Antonín</surname><given-names>V</given-names></name><name name-style="western"><surname>Borovička</surname><given-names>J</given-names></name><name name-style="western"><surname>Dovana</surname><given-names>F</given-names></name><name name-style="western"><surname>Ferisin</surname><given-names>G</given-names></name><name name-style="western"><surname>Eyssartier</surname><given-names>G</given-names></name><name name-style="western"><surname>Grootmyers</surname><given-names>D</given-names></name><name name-style="western"><surname>Heilmann-Clausen</surname><given-names>J</given-names></name><name name-style="western"><surname>Kalichman</surname><given-names>J</given-names></name><name name-style="western"><surname>Kaygusuz</surname><given-names>O</given-names></name><name name-style="western"><surname>Lebeuf</surname><given-names>R</given-names></name><name name-style="western"><surname>Muñoz González</surname><given-names>G</given-names></name><name name-style="western"><surname>Minnis</surname><given-names>AM</given-names></name><name name-style="western"><surname>Russell</surname><given-names>SD</given-names></name><name name-style="western"><surname>Saar</surname><given-names>I</given-names></name><name name-style="western"><surname>Nielsen</surname><given-names>IB</given-names></name><name name-style="western"><surname>Frøslev</surname><given-names>TG</given-names></name><name name-style="western"><surname>Justo</surname><given-names>A</given-names></name></person-group> (<year>2023</year>) Holarctic species in the <italic><tp:taxon-name><tp:taxon-name-part taxon-name-part-type="genus">Pluteus</tp:taxon-name-part><tp:taxon-name-part taxon-name-part-type="species">podospileus</tp:taxon-name-part></tp:taxon-name></italic> Clade: Description of six new species and reassessment of old names. Journal of <tp:taxon-name><tp:taxon-name-part taxon-name-part-type="kingdom">Fungi</tp:taxon-name-part></tp:taxon-name> 9: 898. <ext-link xlink:href="10.3390/jof9090898" ext-link-type="doi" xlink:type="simple">https://doi.org/10.3390/jof9090898</ext-link></mixed-citation></ref></ref-list></tp:taxon-treatment>
