# Supplementary material for: ﻿New species, new records and common species of Pluteussect.Celluloderma from northern China
Source: MycoKeys. 2024 Apr 16;104:91–112. doi: 10.3897/mycokeys.104.117841 (PMC11040202; doi:10.3897/mycokeys.104.117841)
Supplement: XML Treatment for Pluteus chrysophlebius [file mycokeys.104.117841-treatment3.xml]

<!DOCTYPE tp:taxon-treatment
  PUBLIC "-//TaxonX//DTD Taxonomic Treatment Publishing DTD v0 20100105//EN" "tax-treatment-NSO.dtd">
<tp:taxon-treatment xmlns:tp="http://www.plazi.org/taxpub"><tp:treatment-meta><kwd-group><label>Taxon classification</label><kwd>
              <named-content content-type="kingdom">Fungi</named-content>
            </kwd><kwd>
              <named-content content-type="order">Agaricales</named-content>
            </kwd><kwd>
              <named-content content-type="family">Pluteaceae</named-content>
            </kwd></kwd-group><mixed-citation publication-type="journal"><person-group><name><surname>Qi</surname><given-names>Zheng-Xiang</given-names></name><name><surname>Qian</surname><given-names>Ke-Qing</given-names></name><name><surname>Yue</surname><given-names>Lei</given-names></name><name><surname>Wang</surname><given-names>Li-Bo</given-names></name><name><surname>Guo</surname><given-names>Di-Zhe</given-names></name><name><surname>Wu</surname><given-names>Dong-Mei</given-names></name><name><surname>Gao</surname><given-names>Neng</given-names></name><name><surname>Zhang</surname><given-names>Bo</given-names></name><name><surname>Li</surname><given-names>Yu</given-names></name></person-group><article-title>﻿New species, new records and common species of <tp:taxon-name><tp:taxon-name-part taxon-name-part-type="genus" reg="Pluteus">Pluteus</tp:taxon-name-part><tp:taxon-name-part taxon-name-part-type="infraspecific-rank">sect.</tp:taxon-name-part><tp:taxon-name-part taxon-name-part-type="section" reg="Celluloderma">Celluloderma</tp:taxon-name-part></tp:taxon-name> from northern China</article-title><source>MycoKeys</source><day>16</day><month>04</month><year>2024</year><volume>104</volume><fpage>91</fpage><lpage>112</lpage><pub-id pub-id-type="doi">10.3897/mycokeys.104.117841</pub-id></mixed-citation></tp:treatment-meta><tp:nomenclature><label>﻿</label><tp:taxon-name>
            <object-id xmlns:xlink="http://www.w3.org/1999/xlink" content-type="arpha" xlink:type="simple">CA763193-D2E7-5972-B55A-0E3C5E0EAEAA</object-id>
            <tp:taxon-name-part taxon-name-part-type="genus" reg="Pluteus">Pluteus</tp:taxon-name-part>
            <tp:taxon-name-part taxon-name-part-type="species" reg="chrysophlebius">chrysophlebius</tp:taxon-name-part>
          </tp:taxon-name><tp:taxon-authority>(Berk. &amp; M.A. Curtis) Sacc., Syll. fung. (Abellini) 5: 678 (1887)</tp:taxon-authority><xref ref-type="fig" rid="F2">Figs 2E–F</xref><xref ref-type="fig" rid="F5">, 5</xref><tp:nomenclature-citation-list><tp:nomenclature-citation><tp:taxon-name>
                <tp:taxon-name-part taxon-name-part-type="genus" reg="Agaricus">Agaricus</tp:taxon-name-part>
                <tp:taxon-name-part taxon-name-part-type="species" reg="chrysophlebius">chrysophlebius</tp:taxon-name-part>
              </tp:taxon-name><comment>Berk. and M.A. Curtis 1859. Syn.</comment></tp:nomenclature-citation></tp:nomenclature-citation-list></tp:nomenclature><tp:treatment-sec sec-type="description" id="SECID0EY5CI"><title>Description.</title><p>Basidiomata medium. Pileus 15–22 mm in diameter, surface not spreading, irregularly pitted, smooth, central part umbo, wrinkled or veined, yellow to bright yellow (5.0Y 9/12-5.0Y 9/20), with a hyaline stripe in the central part 3/4 of the way toward the margin, margin entire. Context yellowish (5.0Y 9/8), odor inconspicuous. Lamellae yellow to brownish yellow (5.0Y 9/6- 5.0Y 9/8), free, dense, thick, unequal, ventricose, 6–8 mm wide. Stipe 25–42 mm long, 4–6 mm wide, cylindrical, slightly thicker at the base, fibrous, bright yellow to yellow (5.0Y 9/10-5.0Y 9/18), smooth, with white tomentose dense cilia at the base. Odorless. Spore prints pink.</p><p>Basidiospores [90, 3, 1] 5.5–6.0 × (–4.5) 5.0–5.5 μm, avL × avW = 6.0 × 5.0 µm, Q = 1.09–1.20–1.33 μm, avQ = 1.20 μm, globose, subglobose, slightly pinkish, smooth, thinly walled, non-dextrinoid, partially containing one droplet or irregular inclusions. Basidia 23–34 × 7–11 μm, clavate, thin-walled, 4-sterigmate, and hyaline in <abbrev xmlns:xlink="http://www.w3.org/1999/xlink" xlink:title="potassium hydroxide" id="ABBRID0E65CI" xlink:type="simple">KOH</abbrev>. Pleurocystidia scattered, 52–78 × 15–24 μm, broad and long-necked vase-like, partly with a long neck, neck with inclusions, thin-walled, smooth, and hyaline in <abbrev xmlns:xlink="http://www.w3.org/1999/xlink" xlink:title="potassium hydroxide" id="ABBRID0ED6CI" xlink:type="simple">KOH</abbrev>. Chilocystidia abundant, clustered, smaller, 45–66 × 14–21 μm, similar to pleurocystidia, long-necked vase-shaped to fusiform, thin-walled. Lamellar trama divergent. Pileipellis an euhymeniderm of spheropedunculate and subglobose elements 28–67 × 18–41 μm, with brown or light brown, at the center brown to dark brown. Stipitipellis a cutis, hyphae 5–9 μm wide, hyaline, non-gelatinous, thin-walled. Caulocystidia absent. Clamp connections absent in all tissues.</p><fig id="F5" position="float" orientation="portrait"><object-id xmlns:xlink="http://www.w3.org/1999/xlink" content-type="doi" xlink:type="simple">10.3897/mycokeys.104.117841.figure5</object-id><object-id xmlns:xlink="http://www.w3.org/1999/xlink" content-type="arpha" xlink:type="simple">AE27E376-0EF6-5603-AA49-357069CA1EF6</object-id><label>Figure 5.</label><caption><p><bold>A</bold> macroscopic characteristics of <italic><tp:taxon-name><tp:taxon-name-part taxon-name-part-type="genus" reg="Pluteus">Pluteus</tp:taxon-name-part><tp:taxon-name-part taxon-name-part-type="species" reg="chrysophlebius">chrysophlebius</tp:taxon-name-part></tp:taxon-name></italic><bold>B</bold> basidiospores <bold>C</bold> basidia <bold>D</bold> pleurocystidia <bold>E</bold> cheilocystidia <bold>F</bold> pileipellis. Scale bars: 1 cm (<bold>A</bold>); 10 µm (<bold>B–G</bold>).</p></caption><graphic xmlns:xlink="http://www.w3.org/1999/xlink" xlink:href="mycokeys-104-091-g005.jpg" position="float" orientation="portrait" xlink:type="simple" id="oo_1025859.jpg"><uri content-type="original_file" xlink:type="simple">https://binary.pensoft.net/fig/1025859</uri></graphic></fig></tp:treatment-sec><tp:treatment-sec sec-type="ecology" id="SECID0EPADI"><title>Ecology.</title><p>Solitary on decaying wood in mixed coniferous forests.</p></tp:treatment-sec><tp:treatment-sec sec-type="distribution" id="SECID0EUADI"><title>Distribution.</title><p>North America, South America.</p></tp:treatment-sec><tp:treatment-sec sec-type="material" id="SECID0EZADI"><title>Additional specimens examined.</title><p>China. Heilongjiang Province, Liangshui National Nature Reserve. <named-content xmlns:xlink="http://www.w3.org/1999/xlink" content-type="dwc:verbatimCoordinates" xlink:type="simple"><named-content content-type="geo-json" specific-use="{&#34;type&#34;:&#34;Point&#34;,&#34;coordinates&#34;:[128.808086,47.189511]}" id="NCID0ECBDI" xlink:type="simple">47°11'22.24"N, 128°47'89.11"E</named-content></named-content>, 24 June 2019, D.Z. Guo, <abbrev xmlns:xlink="http://www.w3.org/1999/xlink" xlink:title="Jilin Agricultural University" id="ABBRID0EHBDI" xlink:type="simple">FJAU</abbrev> 66561 (<abbrev xmlns:xlink="http://www.w3.org/1999/xlink" xlink:title="internal transcribed spacer" id="ABBRID0ELBDI" xlink:type="simple">ITS</abbrev>: <ext-link xmlns:xlink="http://www.w3.org/1999/xlink" ext-link-type="gen" xlink:href="OR994065" xlink:type="simple">OR994065</ext-link>, <abbrev xmlns:xlink="http://www.w3.org/1999/xlink" xlink:title="translation elongation factor 1-α" id="ABBRID0EUBDI" xlink:type="simple">TEF1-α</abbrev>: <ext-link xmlns:xlink="http://www.w3.org/1999/xlink" ext-link-type="gen" xlink:href="PP062824" xlink:type="simple">PP062824</ext-link>).</p></tp:treatment-sec><tp:treatment-sec sec-type="notes" id="SECID0E4BDI"><title>Note.</title><p><italic><tp:taxon-name><tp:taxon-name-part taxon-name-part-type="genus" reg="Pluteus">Pluteus</tp:taxon-name-part><tp:taxon-name-part taxon-name-part-type="species" reg="chrysophlebius">chrysophlebius</tp:taxon-name-part></tp:taxon-name></italic> was first reported in China. It can be distinguished from other yellow-pileus species such as <italic><tp:taxon-name><tp:taxon-name-part taxon-name-part-type="genus" reg="Pluteus">P.</tp:taxon-name-part><tp:taxon-name-part taxon-name-part-type="species" reg="admirabilis">admirabilis</tp:taxon-name-part></tp:taxon-name></italic> (Peck) Peck, <italic><tp:taxon-name><tp:taxon-name-part taxon-name-part-type="genus" reg="Pluteu">P.</tp:taxon-name-part><tp:taxon-name-part taxon-name-part-type="species" reg="aurantiacus">aurantiacus</tp:taxon-name-part></tp:taxon-name></italic> Murrill, <italic><tp:taxon-name><tp:taxon-name-part taxon-name-part-type="genus" reg="Pluteu">P.</tp:taxon-name-part><tp:taxon-name-part taxon-name-part-type="species" reg="melleus">melleus</tp:taxon-name-part></tp:taxon-name></italic> Murrill, and <italic><tp:taxon-name><tp:taxon-name-part taxon-name-part-type="genus" reg="Pluteu">P.</tp:taxon-name-part><tp:taxon-name-part taxon-name-part-type="species" reg="rugosidiscus">rugosidiscus</tp:taxon-name-part></tp:taxon-name></italic> Murrill by its yellowish pileus and stipe, as well as its bald pileus texture (<xref ref-type="bibr" rid="B19">Minnis and Sundberg 2010</xref>; <xref ref-type="bibr" rid="B15">Malysheva et al. 2016</xref>). The phylogenetic analysis also supports the differentiation of species.</p><p>In the phylogenetic tree, <italic><tp:taxon-name><tp:taxon-name-part taxon-name-part-type="genus" reg="Pluteus">P.</tp:taxon-name-part><tp:taxon-name-part taxon-name-part-type="species" reg="chrysophlebius">chrysophlebius</tp:taxon-name-part></tp:taxon-name></italic> formed a cluster with TNSF12383 and TNSF12388 in Asia and was sister to SF10-SF12 in the United States, with strong support for both clades.</p></tp:treatment-sec><tp:treatment-sec><!--Section generated to contain objects referenced in tp:taxon-treatment.--><fig id="F2" position="float" orientation="portrait"><object-id xmlns:xlink="http://www.w3.org/1999/xlink" content-type="doi" xlink:type="simple">10.3897/mycokeys.104.117841.figure2</object-id><object-id xmlns:xlink="http://www.w3.org/1999/xlink" content-type="arpha" xlink:type="simple">DEEC1D9B-3AC0-5F16-8E8B-48A5E0372095</object-id><label>Figure 2.</label><caption><p>Basidiomata features <bold>A–B</bold><italic><tp:taxon-name><tp:taxon-name-part taxon-name-part-type="genus" reg="Pluteus">Pluteus</tp:taxon-name-part><tp:taxon-name-part taxon-name-part-type="species" reg="brunneodiscus">brunneodiscus</tp:taxon-name-part></tp:taxon-name></italic><bold>C–D</bold><italic><tp:taxon-name><tp:taxon-name-part taxon-name-part-type="genus" reg="Pluteus">P.</tp:taxon-name-part><tp:taxon-name-part taxon-name-part-type="species" reg="cystidiosus">cystidiosus</tp:taxon-name-part></tp:taxon-name></italic><bold>E–F</bold><italic><tp:taxon-name><tp:taxon-name-part taxon-name-part-type="genus" reg="Pluteus">P.</tp:taxon-name-part><tp:taxon-name-part taxon-name-part-type="species" reg="chrysophlebius">chrysophlebius</tp:taxon-name-part></tp:taxon-name></italic><bold>G–I</bold><italic><tp:taxon-name><tp:taxon-name-part taxon-name-part-type="genus" reg="Pluteus">P.</tp:taxon-name-part><tp:taxon-name-part taxon-name-part-type="species" reg="romellii">romellii</tp:taxon-name-part></tp:taxon-name></italic>. Photos by Zheng-xiang Qi (<bold>A–B, G–I</bold>). Photos by Di-zhe Guo (<bold>C–F</bold>). Scale bars: 1 cm.</p></caption><graphic xmlns:xlink="http://www.w3.org/1999/xlink" xlink:href="mycokeys-104-091-g002.jpg" position="float" orientation="portrait" xlink:type="simple" id="oo_1025856.jpg"><uri content-type="original_file" xlink:type="simple">https://binary.pensoft.net/fig/1025856</uri></graphic></fig></tp:treatment-sec><ref-list><ref id="B19"><mixed-citation xmlns:xlink="http://www.w3.org/1999/xlink" xlink:type="simple"><person-group><name name-style="western"><surname>Minnis</surname><given-names>AM</given-names></name><name name-style="western"><surname>Sundberg</surname><given-names>WJ</given-names></name></person-group> (<year>2010</year>) <article-title><tp:taxon-name><tp:taxon-name-part taxon-name-part-type="genus">Pluteus</tp:taxon-name-part><tp:taxon-name-part taxon-name-part-type="infraspecific-rank">section</tp:taxon-name-part><tp:taxon-name-part taxon-name-part-type="section">Celluloderma</tp:taxon-name-part></tp:taxon-name> in the U.S.A.</article-title><source>North American <tp:taxon-name><tp:taxon-name-part taxon-name-part-type="kingdom">Fungi</tp:taxon-name-part></tp:taxon-name></source><volume>5</volume>(<issue>1</issue>): <fpage>1</fpage>–<lpage>107</lpage>. <ext-link xlink:href="10.2509/naf2009.005.001" ext-link-type="doi" xlink:type="simple">https://doi.org/10.2509/naf2009.005.001</ext-link></mixed-citation></ref><ref id="B15"><mixed-citation xmlns:xlink="http://www.w3.org/1999/xlink" xlink:type="simple"><person-group><name name-style="western"><surname>Malysheva</surname><given-names>EF</given-names></name><name name-style="western"><surname>Malysheva</surname><given-names>VF</given-names></name><name name-style="western"><surname>Justo</surname><given-names>A</given-names></name></person-group> (<year>2016</year>) <article-title>Observations on <italic><tp:taxon-name><tp:taxon-name-part taxon-name-part-type="genus">Pluteus</tp:taxon-name-part></tp:taxon-name></italic> (<tp:taxon-name><tp:taxon-name-part taxon-name-part-type="family">Pluteaceae</tp:taxon-name-part></tp:taxon-name>) diversity in South Siberia, Russia: Morphological and molecular data.</article-title><source>Mycological Progress</source><volume>15</volume>(<issue>8</issue>): <fpage>861</fpage>–<lpage>882</lpage>. <ext-link xlink:href="10.1007/s11557-016-1215-7" ext-link-type="doi" xlink:type="simple">https://doi.org/10.1007/s11557-016-1215-7</ext-link></mixed-citation></ref></ref-list></tp:taxon-treatment>
