# Supplementary material for: ﻿New species, new records and common species of Pluteussect.Celluloderma from northern China
Source: MycoKeys. 2024 Apr 16;104:91–112. doi: 10.3897/mycokeys.104.117841 (PMC11040202; doi:10.3897/mycokeys.104.117841)
Supplement: XML Treatment for Pluteus romellii [file mycokeys.104.117841-treatment4.xml]

<!DOCTYPE tp:taxon-treatment
  PUBLIC "-//TaxonX//DTD Taxonomic Treatment Publishing DTD v0 20100105//EN" "tax-treatment-NSO.dtd">
<tp:taxon-treatment xmlns:tp="http://www.plazi.org/taxpub"><tp:treatment-meta><kwd-group><label>Taxon classification</label><kwd>
              <named-content content-type="kingdom">Fungi</named-content>
            </kwd><kwd>
              <named-content content-type="order">Agaricales</named-content>
            </kwd><kwd>
              <named-content content-type="family">Pluteaceae</named-content>
            </kwd></kwd-group><mixed-citation publication-type="journal"><person-group><name><surname>Qi</surname><given-names>Zheng-Xiang</given-names></name><name><surname>Qian</surname><given-names>Ke-Qing</given-names></name><name><surname>Yue</surname><given-names>Lei</given-names></name><name><surname>Wang</surname><given-names>Li-Bo</given-names></name><name><surname>Guo</surname><given-names>Di-Zhe</given-names></name><name><surname>Wu</surname><given-names>Dong-Mei</given-names></name><name><surname>Gao</surname><given-names>Neng</given-names></name><name><surname>Zhang</surname><given-names>Bo</given-names></name><name><surname>Li</surname><given-names>Yu</given-names></name></person-group><article-title>﻿New species, new records and common species of <tp:taxon-name><tp:taxon-name-part taxon-name-part-type="genus" reg="Pluteus">Pluteus</tp:taxon-name-part><tp:taxon-name-part taxon-name-part-type="infraspecific-rank">sect.</tp:taxon-name-part><tp:taxon-name-part taxon-name-part-type="section" reg="Celluloderma">Celluloderma</tp:taxon-name-part></tp:taxon-name> from northern China</article-title><source>MycoKeys</source><day>16</day><month>04</month><year>2024</year><volume>104</volume><fpage>91</fpage><lpage>112</lpage><pub-id pub-id-type="doi">10.3897/mycokeys.104.117841</pub-id></mixed-citation></tp:treatment-meta><tp:nomenclature><label>﻿</label><tp:taxon-name>
            <object-id xmlns:xlink="http://www.w3.org/1999/xlink" content-type="arpha" xlink:type="simple">8F85953E-D614-57E5-BC99-473A8CC34B56</object-id>
            <tp:taxon-name-part taxon-name-part-type="genus" reg="Pluteus">Pluteus</tp:taxon-name-part>
            <tp:taxon-name-part taxon-name-part-type="species" reg="romellii">romellii</tp:taxon-name-part>
          </tp:taxon-name><tp:taxon-authority>(Britzelm.) Lapl., Dict. iconogr. champ. sup. (Paris): 533 (1894)</tp:taxon-authority><xref ref-type="fig" rid="F2">Figs 2G–I</xref><xref ref-type="fig" rid="F6">, 6</xref><tp:nomenclature-citation-list><tp:nomenclature-citation><tp:taxon-name>
                <tp:taxon-name-part taxon-name-part-type="genus" reg="Agaricus">Agaricus</tp:taxon-name-part>
                <tp:taxon-name-part taxon-name-part-type="species" reg="romellii">romellii</tp:taxon-name-part>
              </tp:taxon-name><comment>Britzelm., Hymenomyceten aus Südbayern VIII: 5 (1891). Syn.</comment></tp:nomenclature-citation></tp:nomenclature-citation-list></tp:nomenclature><tp:treatment-sec sec-type="description" id="SECID0EJGDI"><title>Description.</title><p>Basidiomata medium to large. Pileus 20–56 mm broad, compressed hemispherical to spreading, surface with vein-like projections extending to the pileus margin, often with striated dehiscence, with a greasy or almost waxy texture, brown to yellowish-brown (7.5YR 8/8-7.5YR 6/12), margins wavy dehiscence with translucent-striate. Context light yellow (7.5YR 8/12), odorless, 2–3 mm thick. Lamellae yellowish (10.0YR 8/10), free, medium dense, unequal, entire, ventricose, 5–7 mm wide. Stipe 26–41 mm long and 4–8 mm wide, cylindrical, slightly thicker at the base, fibrous, upper part of the stipe white to yellowish (10.0YR 9/8-10.0YR 7/12), smooth, lower part of the stipe with white tomentum, yellow to yellow-brown (10.0YR 8/8-10.0YR 8/12). Odorless. Spore print pale pink.</p><p>Basidiospores [120, 4, 2] 7.0–7.5 (–8.0) × 6.0–6.5 µm, avL × avW = 7.0 × 6.0 µm, Q = 1.07–1.25~1.33 µm, avQ = 1.16 µm, globose, subglobose to ellipsoid, transparent to slightly pinkish, smooth, and thin-walled, non-dextrinoid, partially containing one droplet or irregular inclusions. Basidia 27–32 × 8–10 μm, clavate, thin-walled, 4-sterigmate, and hyaline in <abbrev xmlns:xlink="http://www.w3.org/1999/xlink" xlink:title="potassium hydroxide" id="ABBRID0EQGDI" xlink:type="simple">KOH</abbrev>. Pleurocystidia abundant, scattered, 55–102 × 22–36 μm, rod-shaped or subcylindrical, fusiform, with neck and apical part broader and obtuse, thinly walled, smooth, and hyaline in <abbrev xmlns:xlink="http://www.w3.org/1999/xlink" xlink:title="potassium hydroxide" id="ABBRID0EUGDI" xlink:type="simple">KOH</abbrev>. Cheliocystidia abundant, clustered, 41–79 × 18–29 μm, pyriform or similarly pleurocystidia shape, thin-walled. Lamellar trama divergent. Pileipellis an euhymeniderm of spheropedunculate and subglobose elements 25–48 × 23–35 μm, with brown or light brown, at the center brown to dark brown. Stipitipellis a cutis, hyphae 6–10 μm wide, hyaline, non-gelatinous, thin-walled. Caulocystidia absent. Clamp connections absent in all tissues.</p><fig id="F6" position="float" orientation="portrait"><object-id xmlns:xlink="http://www.w3.org/1999/xlink" content-type="doi" xlink:type="simple">10.3897/mycokeys.104.117841.figure6</object-id><object-id xmlns:xlink="http://www.w3.org/1999/xlink" content-type="arpha" xlink:type="simple">C832BD87-9E28-5792-99C4-8A9F3CDF711B</object-id><label>Figure 6.</label><caption><p><bold>A</bold> macroscopic characteristics of <italic><tp:taxon-name><tp:taxon-name-part taxon-name-part-type="genus" reg="Pluteus">Pluteus</tp:taxon-name-part><tp:taxon-name-part taxon-name-part-type="species" reg="romellii">romellii</tp:taxon-name-part></tp:taxon-name></italic><bold>B</bold> basidiospores <bold>C</bold> pleurocystidia <bold>D</bold> basidia <bold>E</bold> cheilocystidia <bold>F</bold> pileipellis. Scale bars: 1 cm (<bold>A</bold>); 10 µm (<bold>B–E</bold>); 20 µm (<bold>F</bold>).</p></caption><graphic xmlns:xlink="http://www.w3.org/1999/xlink" xlink:href="mycokeys-104-091-g006.jpg" position="float" orientation="portrait" xlink:type="simple" id="oo_1025860.jpg"><uri content-type="original_file" xlink:type="simple">https://binary.pensoft.net/fig/1025860</uri></graphic></fig></tp:treatment-sec><tp:treatment-sec sec-type="ecology" id="SECID0ECIDI"><title>Ecology.</title><p>Solitary to scattered on decaying wood in coniferous forests (<italic><tp:taxon-name><tp:taxon-name-part taxon-name-part-type="genus" reg="Picea">Picea</tp:taxon-name-part><tp:taxon-name-part taxon-name-part-type="species" reg="schrenkiana">schrenkiana</tp:taxon-name-part></tp:taxon-name></italic> Fisch.).</p></tp:treatment-sec><tp:treatment-sec sec-type="distribution" id="SECID0ETIDI"><title>Distribution.</title><p>Europe, Americas, East Asia, Africa.</p></tp:treatment-sec><tp:treatment-sec sec-type="material" id="SECID0EYIDI"><title>Additional specimens examined.</title><p>China. Xinjiang Uygur Autonomous Region, Ili Kazakh Autonomous Prefecture, Tekes County, Jongkushtai Village, <named-content xmlns:xlink="http://www.w3.org/1999/xlink" content-type="dwc:verbatimCoordinates" xlink:type="simple"><named-content content-type="geo-json" specific-use="{&#34;type&#34;:&#34;Point&#34;,&#34;coordinates&#34;:[82.543669,43.207392]}" id="NCID0EBJDI" xlink:type="simple">43°12'26.61"N, 81°91'97.21"E</named-content></named-content>, alt. 2139 m, 10 July 2022, Z.X. Qi, J.J. Hu, and B. Zhang, <abbrev xmlns:xlink="http://www.w3.org/1999/xlink" xlink:title="Jilin Agricultural University" id="ABBRID0EGJDI" xlink:type="simple">FJAU</abbrev> 66558 (<abbrev xmlns:xlink="http://www.w3.org/1999/xlink" xlink:title="internal transcribed spacer" id="ABBRID0EKJDI" xlink:type="simple">ITS</abbrev>: <ext-link xmlns:xlink="http://www.w3.org/1999/xlink" ext-link-type="gen" xlink:href="OR994057" xlink:type="simple">OR994057</ext-link>, <abbrev xmlns:xlink="http://www.w3.org/1999/xlink" xlink:title="translation elongation factor 1-α" id="ABBRID0ETJDI" xlink:type="simple">TEF1-α</abbrev>: <ext-link xmlns:xlink="http://www.w3.org/1999/xlink" ext-link-type="gen" xlink:href="PP062827" xlink:type="simple">PP062827</ext-link>). China. Xinjiang Uygur Autonomous Region, Ili Kazakh Autonomous Prefecture, Tekes County, Jongkushtai Village, <named-content xmlns:xlink="http://www.w3.org/1999/xlink" content-type="dwc:verbatimCoordinates" xlink:type="simple"><named-content content-type="geo-json" specific-use="{&#34;type&#34;:&#34;Point&#34;,&#34;coordinates&#34;:[82.275058,43.256281]}" id="NCID0E6JDI" xlink:type="simple">43°15'22.61"N, 81°75'90.21"E</named-content></named-content>, alt. 2147 m, 11 July 2022, Z.X. Qi, J.J. Hu, and B. Zhang, <abbrev xmlns:xlink="http://www.w3.org/1999/xlink" xlink:title="Jilin Agricultural University" id="ABBRID0EEKDI" xlink:type="simple">FJAU</abbrev> 66559 (<abbrev xmlns:xlink="http://www.w3.org/1999/xlink" xlink:title="internal transcribed spacer" id="ABBRID0EIKDI" xlink:type="simple">ITS</abbrev>: <ext-link xmlns:xlink="http://www.w3.org/1999/xlink" ext-link-type="gen" xlink:href="OR994061" xlink:type="simple">OR994061</ext-link>, <abbrev xmlns:xlink="http://www.w3.org/1999/xlink" xlink:title="translation elongation factor 1-α" id="ABBRID0ERKDI" xlink:type="simple">TEF1-α</abbrev>: <ext-link xmlns:xlink="http://www.w3.org/1999/xlink" ext-link-type="gen" xlink:href="PP062828" xlink:type="simple">PP062828</ext-link>).</p></tp:treatment-sec><tp:treatment-sec sec-type="notes" id="SECID0E1KDI"><title>Note.</title><p>Initially, the description of <italic><tp:taxon-name><tp:taxon-name-part taxon-name-part-type="genus" reg="Pluteus">Pluteus</tp:taxon-name-part><tp:taxon-name-part taxon-name-part-type="species" reg="romellii">romellii</tp:taxon-name-part></tp:taxon-name></italic> was rather vague (<xref ref-type="bibr" rid="B1">Britzelmayr 1891</xref>), stating that <italic><tp:taxon-name><tp:taxon-name-part taxon-name-part-type="genus" reg="Pluteus">P.</tp:taxon-name-part><tp:taxon-name-part taxon-name-part-type="species" reg="romellii">romellii</tp:taxon-name-part></tp:taxon-name></italic> was similar to <italic><tp:taxon-name><tp:taxon-name-part taxon-name-part-type="genus" reg="Pluteus">P.</tp:taxon-name-part><tp:taxon-name-part taxon-name-part-type="species" reg="nanus">nanus</tp:taxon-name-part></tp:taxon-name></italic> (Pers.) P. Kumm, with spores measuring 6–7 μm, and found growing in the soil of Bavaria. It is now widely acknowledged that <italic><tp:taxon-name><tp:taxon-name-part taxon-name-part-type="genus" reg="Pluteus">P.</tp:taxon-name-part><tp:taxon-name-part taxon-name-part-type="species" reg="romellii">romellii</tp:taxon-name-part></tp:taxon-name></italic> is characterized by a brown pileus, yellow stipe, and the absence of elongated elements in the pileipellis. This species is placed on the phylogenetic tree in subsect. <tp:taxon-name><tp:taxon-name-part taxon-name-part-type="genus" reg="Eucellulodermini">Eucellulodermini</tp:taxon-name-part></tp:taxon-name> under sect. <tp:taxon-name><tp:taxon-name-part taxon-name-part-type="genus" reg="Eucellulodermini"/><tp:taxon-name-part taxon-name-part-type="section" reg="Celluloderma">Celluloderma</tp:taxon-name-part></tp:taxon-name> (<xref ref-type="bibr" rid="B23">Orton 1986</xref>; <xref ref-type="bibr" rid="B34">Vellinga 1990</xref>; <xref ref-type="bibr" rid="B29">Ševcíková et al. 2023</xref>). Here, our description of the <italic><tp:taxon-name><tp:taxon-name-part taxon-name-part-type="genus" reg="Pluteus">P.</tp:taxon-name-part><tp:taxon-name-part taxon-name-part-type="species" reg="romellii">romellii</tp:taxon-name-part></tp:taxon-name></italic> is consistent with the commonly accepted characterization. Phylogenetic analysis shows that it clustered with the epitype (BRNM 761731) with strongly supported (99/0.98).</p></tp:treatment-sec><tp:treatment-sec><!--Section generated to contain objects referenced in tp:taxon-treatment.--><fig id="F2" position="float" orientation="portrait"><object-id xmlns:xlink="http://www.w3.org/1999/xlink" content-type="doi" xlink:type="simple">10.3897/mycokeys.104.117841.figure2</object-id><object-id xmlns:xlink="http://www.w3.org/1999/xlink" content-type="arpha" xlink:type="simple">DEEC1D9B-3AC0-5F16-8E8B-48A5E0372095</object-id><label>Figure 2.</label><caption><p>Basidiomata features <bold>A–B</bold><italic><tp:taxon-name><tp:taxon-name-part taxon-name-part-type="genus" reg="Pluteus">Pluteus</tp:taxon-name-part><tp:taxon-name-part taxon-name-part-type="species" reg="brunneodiscus">brunneodiscus</tp:taxon-name-part></tp:taxon-name></italic><bold>C–D</bold><italic><tp:taxon-name><tp:taxon-name-part taxon-name-part-type="genus" reg="Pluteus">P.</tp:taxon-name-part><tp:taxon-name-part taxon-name-part-type="species" reg="cystidiosus">cystidiosus</tp:taxon-name-part></tp:taxon-name></italic><bold>E–F</bold><italic><tp:taxon-name><tp:taxon-name-part taxon-name-part-type="genus" reg="Pluteus">P.</tp:taxon-name-part><tp:taxon-name-part taxon-name-part-type="species" reg="chrysophlebius">chrysophlebius</tp:taxon-name-part></tp:taxon-name></italic><bold>G–I</bold><italic><tp:taxon-name><tp:taxon-name-part taxon-name-part-type="genus" reg="Pluteus">P.</tp:taxon-name-part><tp:taxon-name-part taxon-name-part-type="species" reg="romellii">romellii</tp:taxon-name-part></tp:taxon-name></italic>. Photos by Zheng-xiang Qi (<bold>A–B, G–I</bold>). Photos by Di-zhe Guo (<bold>C–F</bold>). Scale bars: 1 cm.</p></caption><graphic xmlns:xlink="http://www.w3.org/1999/xlink" xlink:href="mycokeys-104-091-g002.jpg" position="float" orientation="portrait" xlink:type="simple" id="oo_1025856.jpg"><uri content-type="original_file" xlink:type="simple">https://binary.pensoft.net/fig/1025856</uri></graphic></fig></tp:treatment-sec><ref-list><ref id="B1"><mixed-citation xmlns:xlink="http://www.w3.org/1999/xlink" xlink:type="simple"><person-group><name name-style="western"><surname>Britzelmayr</surname><given-names>M</given-names></name></person-group> (<year>1891</year>) Hymenomyceten aus Südbayern VIII Teil; R. Friedlaender and Sohn, Berlin, Germany, 3–15 pp.</mixed-citation></ref><ref id="B23"><mixed-citation xmlns:xlink="http://www.w3.org/1999/xlink" xlink:type="simple"><person-group><name name-style="western"><surname>Orton</surname><given-names>PD</given-names></name></person-group> (<year>1986</year>) British Fungus Flora. Agarics and Boleti 4: <tp:taxon-name><tp:taxon-name-part taxon-name-part-type="family">Pluteaceae</tp:taxon-name-part></tp:taxon-name>: <italic><tp:taxon-name><tp:taxon-name-part taxon-name-part-type="genus">Pluteus</tp:taxon-name-part></tp:taxon-name></italic> and <italic><tp:taxon-name><tp:taxon-name-part taxon-name-part-type="genus">Volvariella</tp:taxon-name-part></tp:taxon-name></italic>. Royal Botanic Garden. Edinburgh, 99 pp.</mixed-citation></ref><ref id="B34"><mixed-citation xmlns:xlink="http://www.w3.org/1999/xlink" xlink:type="simple"><person-group><name name-style="western"><surname>Vellinga</surname><given-names>EC</given-names></name></person-group> (<year>1990</year>) <article-title><italic><tp:taxon-name><tp:taxon-name-part taxon-name-part-type="genus">Pluteus</tp:taxon-name-part></tp:taxon-name></italic> Fr.</article-title> In: <person-group><name name-style="western"><surname>Bas</surname><given-names>C</given-names></name><name name-style="western"><surname>Kuyper</surname><given-names>TW</given-names></name><name name-style="western"><surname>Noordeloos</surname><given-names>ME</given-names></name><name name-style="western"><surname>Vellinga</surname><given-names>EC</given-names></name></person-group> (<role>Eds</role>) <issue-title>Flora Agaricina Neerlandica 2.</issue-title><source>Rotterdam, AA Balkema</source>, <fpage>31</fpage>–<lpage>55</lpage>.</mixed-citation></ref><ref id="B29"><mixed-citation xmlns:xlink="http://www.w3.org/1999/xlink" xlink:type="simple"><person-group><name name-style="western"><surname>Ševcíková</surname><given-names>H</given-names></name><name name-style="western"><surname>Malysheva</surname><given-names>EF</given-names></name><name name-style="western"><surname>Antonín</surname><given-names>V</given-names></name><name name-style="western"><surname>Borovička</surname><given-names>J</given-names></name><name name-style="western"><surname>Dovana</surname><given-names>F</given-names></name><name name-style="western"><surname>Ferisin</surname><given-names>G</given-names></name><name name-style="western"><surname>Eyssartier</surname><given-names>G</given-names></name><name name-style="western"><surname>Grootmyers</surname><given-names>D</given-names></name><name name-style="western"><surname>Heilmann-Clausen</surname><given-names>J</given-names></name><name name-style="western"><surname>Kalichman</surname><given-names>J</given-names></name><name name-style="western"><surname>Kaygusuz</surname><given-names>O</given-names></name><name name-style="western"><surname>Lebeuf</surname><given-names>R</given-names></name><name name-style="western"><surname>Muñoz González</surname><given-names>G</given-names></name><name name-style="western"><surname>Minnis</surname><given-names>AM</given-names></name><name name-style="western"><surname>Russell</surname><given-names>SD</given-names></name><name name-style="western"><surname>Saar</surname><given-names>I</given-names></name><name name-style="western"><surname>Nielsen</surname><given-names>IB</given-names></name><name name-style="western"><surname>Frøslev</surname><given-names>TG</given-names></name><name name-style="western"><surname>Justo</surname><given-names>A</given-names></name></person-group> (<year>2023</year>) Holarctic species in the <italic><tp:taxon-name><tp:taxon-name-part taxon-name-part-type="genus">Pluteus</tp:taxon-name-part><tp:taxon-name-part taxon-name-part-type="species">podospileus</tp:taxon-name-part></tp:taxon-name></italic> Clade: Description of six new species and reassessment of old names. Journal of <tp:taxon-name><tp:taxon-name-part taxon-name-part-type="kingdom">Fungi</tp:taxon-name-part></tp:taxon-name> 9: 898. <ext-link xlink:href="10.3390/jof9090898" ext-link-type="doi" xlink:type="simple">https://doi.org/10.3390/jof9090898</ext-link></mixed-citation></ref></ref-list></tp:taxon-treatment>
